# Supplementary material for: Anti-Inflammatory Azaphilones from the Edible Alga-Derived Fungus Penicillium sclerotiorum
Source: Mar Drugs. 2021 Sep 22;19(10):529. doi: 10.3390/md19100529 (PMC8537458; doi:10.3390/md19100529)
Supplement: Supplementary file 1 [file marinedrugs-19-00529-s001.zip]

Archive with 1 entries (1 files):
- marinedrugs-1348918-supplementary.pdf
